# Supplementary material for: Chemical Characterization and Differential Lipid-Modulating Effects of Selected Plant Extracts from Côa Valley (Portugal) in a Cell Model for Liver Steatosis
Source: Pharmaceuticals (Basel). 2025 Jan 1;18(1):39. doi: 10.3390/ph18010039 (PMC11768118; doi:10.3390/ph18010039)
Supplement: Supplementary file 1 [file pharmaceuticals-18-00039-s001.zip]

Archive with 1 entries (1 files):
- pharmaceuticals-3392768-supplementary.pdf
